# Supplementary material for: Assembly and annotation of the black spruce genome provide insights on spruce phylogeny and evolution of stress response
Source: G3 (Bethesda). 2023 Oct 24;14(1):jkad247. doi: 10.1093/g3journal/jkad247 (PMC10755193; doi:10.1093/g3journal/jkad247)
Supplement: jkad247_Supplementary_Data [file jkad247_supplementary_data.zip]

Archive with 3 entries (3 files):
- File_S1_G3-2023-404575.docx
- Table_S8_G3-2023-404575.xlsx
- Table_S9_G3-2023-404575.xlsx
