# Supplementary material for: Assembly and annotation of the black spruce genome provide insights on spruce phylogeny and evolution of stress response
Source: G3 (Bethesda). 2023 Oct 24;14(1):jkad247. doi: 10.1093/g3journal/jkad247 (PMC10755193; doi:10.1093/g3journal/jkad247)
Supplement: jkad247_Supplementary_Data [file jkad247_supplementary_data.zip › Table_S8_G3-2023-404575.xlsx]

## Sheet: supplementary-table8
Table S8. Statistics for the 45 positively selected protein-coding sequences in P. mariana. Log-likelihood values (lnLs) of the null (A1) and alternative (A) branch-site models were determined by CODEML, then used to calculate the log-likelihood ratio test statistic (LRT_stat) and corresonding p-values (pval) for each sequence.
pmariana	A1_lnL	A_lnL	LRT_stat	pval
G9G70_30239.1	-1883.99	-1881.35	5.27905	0.0215835
G9G70_36237.1	-8424.18	-8377.05	94.2571	2.77e-22
G9G70_62668.1	-3509.9	-3473.02	73.7457	8.89e-18
G9G70_4240.1	-4350	-4237.8	224.406	9.89e-51
G9G70_60414.1	-2345.75	-2323.15	45.2029	1.78e-11
G9G70_45605.1	-13995.4	-13983.9	22.9653	1.65e-06
G9G70_2442.1	-6389.13	-6330.89	116.485	3.72e-27
G9G70_26879.1	-9569.71	-9553.04	33.3372	7.75e-09
G9G70_2048.1	-2205.52	-2157.45	96.1482	1.07e-22
G9G70_725.1	-7382.13	-7377.89	8.47449	0.00360161
G9G70_22547.2	-1867.69	-1865.58	4.21713	0.0400178
G9G70_1487.1	-1692.8	-1688.2	9.19081	0.00243233
G9G70_28286.1	-2655.39	-2652.97	4.8294	0.0279783
G9G70_13089.1	-2902.25	-2873.56	57.3777	3.6e-14
G9G70_7440.1	-2495.68	-2492.27	6.81886	0.00902002
G9G70_53953.1	-2627.79	-2574.94	105.705	8.56e-25
G9G70_2518.1	-3203.73	-3199.77	7.90224	0.00493735
G9G70_11476.1	-3466.61	-3459.78	13.6459	0.000220719
G9G70_4241.1	-4970.57	-4943.96	53.2268	2.97e-13
G9G70_47211.1	-3954.81	-3951.13	7.36536	0.00664921
G9G70_24781.1	-4150.06	-4145.01	10.1072	0.00147693
G9G70_44353.1	-3103.67	-3094.57	18.2018	1.99e-05
G9G70_38193.1	-3123.5	-3117.31	12.3751	0.0004351
G9G70_27262.1	-12009.8	-11967.9	83.7498	5.62e-20
G9G70_22542.2	-4835.5	-4833.11	4.77624	0.028855
G9G70_35728.1	-2274.69	-2271.74	5.91032	0.0150524
G9G70_17075.1	-6441.99	-6436.55	10.8869	0.000968462
G9G70_43159.1	-3459.78	-3454.81	9.93261	0.00162376
G9G70_49722.3	-1973.61	-1965.92	15.3957	8.72e-05
G9G70_52308.1	-5891.6	-5856.56	70.0701	5.72e-17
G9G70_13510.1	-3998.66	-3995.61	6.10585	0.0134735
G9G70_23673.1	-3260	-3221.75	76.4873	2.22e-18
G9G70_12776.1	-3090.04	-3075.43	29.2229	6.45e-08
G9G70_37904.1	-11660	-11643.2	33.5459	6.96e-09
G9G70_31361.1	-1983.29	-1958.29	50.0095	1.53e-12
G9G70_35560.1	-3726.46	-3712.11	28.7019	8.44e-08
G9G70_15482.1	-2451.96	-2447.32	9.29787	0.00229421
G9G70_20090.1	-7500.35	-7498.21	4.28645	0.0384172
G9G70_13346.1	-3815.29	-3808.88	12.8146	0.000343923
G9G70_3741.1	-6062.69	-6058.75	7.88302	0.0049901
G9G70_9963.1	-3016.59	-3014.1	4.96485	0.0258675
G9G70_8291.1	-7134.5	-7132.31	4.38897	0.0361721
G9G70_3643.1	-3613.27	-3550.36	125.82	3.37e-29
G9G70_58800.1	-7045.65	-7043.04	5.21576	0.022383
G9G70_54074.1	-3799.52	-3796.76	5.52121	0.0187872
