# Supplementary material for: Assembly and annotation of the black spruce genome provide insights on spruce phylogeny and evolution of stress response
Source: G3 (Bethesda). 2023 Oct 24;14(1):jkad247. doi: 10.1093/g3journal/jkad247 (PMC10755193; doi:10.1093/g3journal/jkad247)
Supplement: jkad247_Supplementary_Data [file jkad247_supplementary_data.zip › Table_S9_G3-2023-404575.xlsx]

## Sheet: supplementary-table9
Table S9. BLAST results of positively selected protein-coding sequences in Picea mariana to the Araport11 database and best PFAM hits for each sequence.
qseqid	sseqid	pident	qstart	qend	length	qcovs	evalue	pfam_id
G9G70_725.1	AT1G02660.1	45.652	184	810	644	75	8.97e-157	Lipase_3
G9G70_1487.1	AT1G68000.1	59.912	4	230	227	98	1.38e-96	CDP-OH_P_transf
G9G70_2048.1	AT1G28470.1	72.316	36	211	177	62	6.16e-91	NAM
G9G70_2442.1	AT1G19220.1	73.585	1	474	477	94	0	Auxin_resp
G9G70_2518.1	AT5G22850.1	55.12	76	527	459	86	1.41e-178	Asp
G9G70_3643.1	AT3G11670.1	61.154	2	518	520	97	0	Glycos_transf_1
G9G70_3741.1	AT1G10390.2	51.32	52	949	947	92	0	Nucleoporin2
G9G70_4240.1	AT1G71070.1	58.333	1	276	276	58	8.21e-121	Branch
G9G70_4241.1	AT1G22240.1	57.186	379	712	334	47	2.7e-132	PUF
G9G70_7440.1	AT5G13490.1	71.467	7	372	368	98	6.48e-178	Mito_carr
G9G70_8291.1	AT1G19835.3	42.058	78	614	554	53	3.13e-103	FPP
G9G70_9963.1	AT5G18610.3	65.815	3	505	509	98	0	Pkinase
G9G70_11476.1	AT5G22510.1	82.238	1	411	411	100	0	GDE_C
G9G70_12776.1	AT2G32910.1	42.222	109	281	180	55	2.1e-39	Dev_Cell_Death
G9G70_13089.1	AT2G17390.1	45.018	15	273	271	76	2.31e-70	Ank
G9G70_13346.1	AT3G24660.1	39.748	22	558	556	95	1.38e-99	LRR_1
G9G70_13510.1	AT2G03340.1	39.597	63	499	447	67	1.52e-89	WRKY
G9G70_15482.1	AT3G13780.1	35.593	1	117	118	30	1.54e-12	zf-CCHH
G9G70_17075.1	AT1G05910.1	62.194	51	876	857	94	0	AAA
G9G70_20090.1	AT3G48050.2	29.892	817	1249	465	50	7.52e-28	Med26
G9G70_22542.2	AT3G04910.1	55.492	17	512	528	56	0	Pkinase
G9G70_22547.2	AT2G22780.1	78.571	11	356	350	97	0	Ldh_1_N
G9G70_23673.1	AT5G03040.2	42.922	99	317	219	39	2.71e-43	IQ
G9G70_24781.1	AT5G20850.2	45.263	20	114	95	25	2.76e-14	Rad51
G9G70_26879.1	AT2G26910.1	63.96	49	998	1010	92	0	ABC2_membrane
G9G70_27262.1	AT3G44050.1	48.237	171	1070	964	65	0	Kinesin
G9G70_28286.1	AT3G57070.1	33.58	29	418	405	93	8.37e-56	Glutaredoxin
G9G70_30239.1	AT1G19780.2	67.937	1	299	315	99	8.03e-151	cNMP_binding
G9G70_31361.1	AT3G15610.1	53.282	6	224	259	95	3.31e-86	WD40
G9G70_35560.1	AT4G11400.1	34.347	11	333	329	85	5.33e-42	ARID
G9G70_35728.1	AT1G09850.1	52.308	39	361	325	86	3.14e-110	Inhibitor_I29
G9G70_36237.1	AT2G25050.1	64.838	1	400	401	35	0	FH2
G9G70_37904.1	AT1G02990.5	44.33	1315	1411	97	22	4.73e-11	zf-CW
G9G70_38193.1	AT3G22440.1	27.788	29	545	565	92	2.98e-50	Frigida
G9G70_43159.1	AT1G65610.1	54.29	7	601	606	96	0	Glyco_hydro_9
G9G70_44353.1	AT3G10030.2	43.658	79	394	339	80	2.48e-71	AA_kinase
G9G70_45605.1	AT1G63020.4	27.517	247	787	596	36	2.87e-48	RNA_pol_Rpb1_R
G9G70_47211.1	AT1G75310.1	23.276	184	298	116	20	1.7	R3H
G9G70_49722.3	AT1G03250.4	36.774	91	245	155	59	1.05e-20	R3H-assoc
G9G70_52308.1	AT1G15240.1	40.523	4	761	765	98	3.57e-159	PX
G9G70_53953.1	AT2G42040.1	73.81	239	280	42	13	5.24e-15	WRC
G9G70_54074.1	AT3G25430.1	37.853	88	259	177	60	7.3e-28	CAF1
G9G70_58800.1	AT1G28520.4	26.263	556	647	99	9	0.42	Rif1_N
G9G70_60414.1	AT3G21870.1	51.675	25	228	209	61	1.1e-61	Cyclin
G9G70_62668.1	AT2G01630.3	68.585	84	500	417	76	0	X8
